# Supplementary material for: Genetic diversity, disease resistance, and environmental adaptation of Arachis duranensis L.: New insights from landscape genomics
Source: PLoS One. 2024 Apr 16;19(4):e0299992. doi: 10.1371/journal.pone.0299992 (PMC11020403; doi:10.1371/journal.pone.0299992)
Supplement: S1 Table — Source: https://worldclim.org. (XLSX) [file pone.0299992.s003.xlsx]

## Sheet: Sheet1
S1 Table. WorldClim2 bioclimatic variables and their descriptions. Source: https://worldclim.org)
Code	Description and units
BIO1	Annual Mean Temperature (℃)
BIO2	Mean Diurnal Range (Mean of monthly (max temp — min temp)) (℃)
BIO3	Isothermality (BIO2/BIO7) (* 100)
BIO4	Temperature Seasonality (standard deviation *100)
BIO5	Max Temperature of Warmest Month (℃)
BIO6	Min Temperature of Coldest Month (℃)
BIO7	Temperature Annual Range (BIO5-BIO6) (℃)
BIO8	Mean Temperature of Wettest Quarter (℃)
BIO9	Mean Temperature of Driest Quarter (℃)
BIO10	Mean Temperature of Warmest Quarter (℃)
BIO11	Mean Temperature of Coldest Quarter (℃)
BIO12	Annual Precipitation (mm)
BIO13	Precipitation of Wettest Month (mm)
BIO14	Precipitation of Driest Month (mm)
BIO15	Precipitation Seasonality (Coefficient of Variation)
BIO16	Precipitation of Wettest Quarter (mm)
BIO17	Precipitation of Driest Quarter (mm)
BIO18	Precipitation of Warmest Quarter (mm)
BIO19	Precipitation of Coldest Quarter (mm)
