# Supplementary material for: Genetic diversity, disease resistance, and environmental adaptation of Arachis duranensis L.: New insights from landscape genomics
Source: PLoS One. 2024 Apr 16;19(4):e0299992. doi: 10.1371/journal.pone.0299992 (PMC11020403; doi:10.1371/journal.pone.0299992)
Supplement: S3 Table — Chromosome, position, gene model, location, and description data are based on the Arachis duranensis reference genome (www.peanutbase.org). (XLSX) [file pone.0299992.s005.xlsx]

## Sheet: Sheet1
S3 Table. Statistically significant SNPs (p < 0.01) detected in the analysis for Bio-PC1, Bio-PC2, and FD variables. Chromosome, position, gene model, location, and description data are based on the Arachis duranensis reference genome (www.peanutbase.org).
	SNP	Chromosome	Position (bp)	Gene Model	Location	Description
Bio-PC1
	AX-147265840	Aradu.A01	5317206	Aradu.4329L	Aradu.A01:5317058..5329886	villin-1-like isoform X2 [Glycine max]; IPR003128 (Villin headpiece), IPR007122 (Villin/Gelsolin); GO:0003779 (actin binding), GO:0007010 (cytoskeleton organization)
	AX-176808117	Aradu.A01	31068783	No gene model	assembly supercontigs Adur979
	AX-176794155	Aradu.A01	45736220
	AX-176803291	Aradu.A01	48170248
	AX-176796237	Aradu.A01	52554172	No gene model	assembly supercontigs Adur90
	AX-176809988	Aradu.A01	55986645
	AX-176798536	Aradu.A01	58124311	No gene model	assembly supercontig Adur9
	AX-176793304	Aradu.A01	61173896
	AX-176808396	Aradu.A01	61340769
	AX-176809785	Aradu.A01	65190544
	AX-147211461	Aradu.A01	65424740	Aradu.5Q0IP	Aradu.A01:65419965..65427213	pantothenate kinase 2; IPR004567 (Type II pantothenate kinase); GO:0004594 (pantothenate kinase activity), GO:0005524 (ATP binding), GO:0015937 (coenzyme A biosynthetic process)
	AX-176821459	Aradu.A01	74104555	No gene model	assembly supercontig Adur89
	AX-176795223	Aradu.A01	81419609	No gene model	assembly supercontig Adur1146
	AX-176802677	Aradu.A01	83281462	No gene model	assembly supercontig Adur87
	AX-147260408	Aradu.A02	708809
	AX-176822272	Aradu.A02	1995865
	AX-147212902	Aradu.A02	4341479	Aradu.UV8L7	Aradu.A02:4340844..4342187	Basic helix-loop-helix (bHLH) DNA-binding family protein; IPR011598 (Myc-type, basic helix-loop-helix (bHLH) domain), IPR025610 (Transcription factor MYC/MYB N-terminal)
	AX-176793123	Aradu.A02	13156757
	AX-176799664	Aradu.A02	67215395	Aradu.N1Z7I	Aradu.A02:67,217,284..67,220,994	Cytochrome P450 superfamily protein; IPR001128 (Cytochrome P450); GO:0005506 (iron ion binding), GO:0020037 (heme binding), GO:0055114 (oxidation-reduction process)
	AX-147214002	Aradu.A02	67419236	Aradu.J296J	Aradu.A02:67,418,211..67,420,607	Cytochrome P450 superfamily protein; IPR001128 (Cytochrome P450); GO:0005506 (iron ion binding), GO:0020037 (heme binding), GO:0055114 (oxidation-reduction process)
	AX-147214591	Aradu.A02	82582447	Aradu.1FN60	Aradu.A02:82582413..82583661	rubisco accumulation factor 1, chloroplastic-like [Glycine max]
	AX-176792055	Aradu.A02	82582556	Aradu.1FN60	Aradu.A02:82582413..82583661	rubisco accumulation factor 1, chloroplastic-like [Glycine max]
	AX-147214829	Aradu.A02	85611471	Aradu.B5CS7	Aradu.A02:85610211..85613696	SPX domain gene 3; IPR004331 (SPX, N-terminal)
	AX-147242395	Aradu.A02	87830703	Aradu.M3YTK	Aradu.A02:88184513..88186	Disease resistance protein (CC-NBS-LRR class) family protein
	AX-176795160	Aradu.A03	16183807	No gene model	assembly supercontig Adur72_3
	AX-176791612	Aradu.A03	16185359	Aradu.VR2GM	Aradu.A03:16185265..16186351	Unknown protein
	AX-176797088	Aradu.A03	24764385
	AX-176799514	Aradu.A04	105897628	No gene model	assembly supercontig Adur1079
	AX-176814996	Aradu.A06	30723688	No gene model	assembly supergontig Adur520
	AX-147254451	Aradu.A07	2252224
	AX-147256167	Aradu.A08	5877884
	AX-147229823	Aradu.A08	11123628	Aradu.TY9X1	Aradu.A08:11122142..11125869	nodulin MtN21 /EamA-like transporter family protein; IPR000620 (Drug/metabolite transporter); GO:0016020 (membrane)
	AX-176794685	Aradu.A08	17363680
	AX-177640526	Aradu.A08	17661003
	AX-177642740	Aradu.A08	33986955
	AX-147231012	Aradu.A08	36357257	Aradu.53538	Aradu.A08:36352384..36354135		light-harvesting chlorophyll B-binding protein 3; IPR022796 (Chlorophyll A-B binding protein), IPR023329 (Chlorophyll a/b binding protein domain); GO:0016020 (membrane)
	AX-147231441	Aradu.A08	42779524	Aradu.V0DHY	Aradu.A08:42779036..42779657	Unknown protein
	AX-147231677	Aradu.A08	45404120	Aradu.HB34E	Aradu.A08:45401173..45404401	lectin protein kinase family protein; IPR000858 (S-locus glycoprotein), IPR001480 (Bulb-type lectin domain), IPR003609 (Apple-like), IPR011009 (Protein kinase-like domain); GO:0004672 (protein kinase activity), GO:0006468 (protein phosphorylation), GO:0048544 (recognition of pollen)
	AX-147231911	Aradu.A08	48058523	Aradu.4WT7F	Aradu.A08:48055417..48060145	auxin response factor 2; IPR003311 (AUX/IAA protein), IPR010525 (Auxin response factor), IPR015300 (DNA-binding pseudobarrel domain); GO:0003677 (DNA binding), GO:0005634 (nucleus), GO:0009725 (response to hormone)
	AX-176791492	Aradu.A09	4396290
	AX-177637735	Aradu.A09	76729514	No gene model	assembly supercontig Adur31_3
	AX-176802683	Aradu.A09	116676384	Aradu.EHA06	Aradu.A09:116658571..116662072	zinc finger CCCH domain-containing protein 14
	AX-177637901	Aradu.A09	119866573	No gene model	assembly supercontig Adur91_3
Bio-PC2
	AX-176809248	Aradu.A01	38582386	No gene model	assembly supercontig Adur51
	AX-176820714	Aradu.A02	4455874
	AX-147213392	Aradu.A02	11794173	Aradu.R90L7	Aradu.A02:11783087..11795112	myosin 1; IPR000048 (IQ motif, EF-hand binding site), IPR001609 (Myosin head, motor domain), IPR004009 (Myosin, N-terminal, SH3-like), IPR027417 (P-loop containing nucleoside triphosphate hydrolase); GO:0003774 (motor activity), GO:0005515 (protein binding), GO:0005524 (ATP binding), GO:0016459 (myosin complex)
	AX-147214353	Aradu.A02	79583286	Aradu.A35HY	Aradu.A02:79574354..79584986	Disease resistance protein (TIR-NBS-LRR class) family; IPR000157 (Toll/interleukin-1 receptor homology (TIR) domain), IPR000767 (Disease resistance protein), IPR027417 (P-loop containing nucleoside triphosphate hydrolase); GO:0005515 (protein binding), GO:0006952 (defense response), GO:0007165 (signal transduction), GO:0043531 (ADP binding)
	AX-147215766	Aradu.A03	7178082	Aradu.U5F9L	Aradu.A03:7176212..7179302	Calcium-binding EF-hand family protein; IPR011992 (EF-hand domain pair); GO:0005509 (calcium ion binding)
	AX-176807374	Aradu.A03	29244789
	AX-176818327	Aradu.A03	29660208
	AX-176801817	Aradu.A03	35184075	No gene model	assembly supercontig Adur239
	AX-176799136	Aradu.A03	35184919	No gene model	assembly supercontig Adur239
	AX-176806432	Aradu.A03	35940313	No gene model	assembly supercontig Adur405
	AX-147218094	Aradu.A03	127338605	Aradu.5U3QZ	Aradu.A03:127336664..127341996	Histidyl-tRNA synthetase 1; IPR001106 (Aromatic amino acid lyase), IPR004516 (Histidine-tRNA ligase/ATP phosphoribosyltransferase regulatory subunit), IPR008948 (L-Aspartase-like); GO:0003824 (catalytic activity), GO:0004821 (histidine-tRNA ligase activity), GO:0005524 (ATP binding), GO:0005737 (cytoplasm), GO:0006427 (histidyl-tRNA aminoacylation), GO:0009058 (biosynthetic process), GO:0016841 (…
	AX-147218414	Aradu.A03	131043680	Aradu.PUZ74	Aradu.A03:131030221..131046806	ubiquitin-protein ligase 1; IPR000569 (HECT), IPR009060 (UBA-like), IPR010309 (E3 ubiquitin ligase, domain of unknown function DUF908), IPR016024 (Armadillo-type fold), IPR025527 (Domain of unknown function DUF4414); GO:0004842 (ubiquitin-protein ligase activity), GO:0005488 (binding), GO:0005515 (protein binding)
	AX-147218833	Aradu.A04	760700	Aradu.Y8HJM	Aradu.A04:756243..762110	LYR motif-containing protein n=4 Tax=Brassicaceae RepID=LYRM9_ARATH
	AX-176822332	Aradu.A04	26953284	No gene model	assembly supercontig Adur498_2
	AX-176803990	Aradu.A04	110120734	No gene model	assembly supercontig Adur352_1
	AX-176810578	Aradu.A04	120936776	Aradu.JXM0I	Aradu.A04:120936078..120937280	F-box protein interaction domain protein; IPR001810 (F-box domain), IPR011043 (Galactose oxidase/kelch, beta-propeller), IPR017451 (F-box associated interaction domain); GO:0005515 (protein binding)
	AX-176797003	Aradu.A04	120937329	No gene model	assembly supercontig Adur2_3
	AX-176813144	Aradu.A04	120939194	No gene model	assembly supercontig Adur2_3
	AX-176799038	Aradu.A04	120962926	No gene model	assembly supercontig Adur2_3
	AX-176796447	Aradu.A04	120969969	No gene model	assembly supercontig Adur2_3
	AX-176800817	Aradu.A05	10130803	Aradu.U6RYQ	Aradu.A05:10123686..10132878	nucleolar protein 6-like isoform X1 [Glycine max]; IPR005554 (Nrap protein)
	AX-176822447	Aradu.A05	100064956
	AX-147254991	Aradu.A07	11506574
	AX-176793787	Aradu.A07	76764304
	AX-176818570	Aradu.A08	4314674	No gene model	assembly supercontig Adur157
	AX-147229454	Aradu.A08	5223075	Aradu.RJ2CI	Aradu.A08:5219637..5225253	tRNA-dihydrouridine(47) synthase [NAD(P)(+)]-like [Glycine max]; IPR000571 (Zinc finger, CCCH-type), IPR001269 (tRNA-dihydrouridine synthase), IPR013785 (Aldolase-type TIM barrel); GO:0003824 (catalytic activity), GO:0008033 (tRNA processing), GO:0017150 (tRNA dihydrouridine synthase activity), GO:0046872 (metal ion binding), GO:0050660 (flavin adenine dinucleotide binding), GO:0055114 (oxidation…
	AX-147229475	Aradu.A08	5542327	Aradu.5J1UL	Aradu.A08:5541889..5544140	ER lumen protein retaining receptor family protein; IPR000133 (ER lumen protein retaining receptor); GO:0006621 (protein retention in ER lumen), GO:0016021 (integral component of membrane), GO:0046923 (ER retention sequence binding)
	AX-147229477	Aradu.A08	5554199	Aradu.924GX	Aradu.A08:5551388..5554301	alkaline/neutral invertase; IPR008928 (Six-hairpin glycosidase-like), IPR024746 (Glycosyl hydrolase family 100); GO:0003824 (catalytic activity), GO:0033926 (glycopeptide alpha-N-acetylgalactosaminidase activity)
	AX-147230302	Aradu.A08	22844643	Aradu.U7SFR	Aradu.A08:22844381..22846217	uncharacterized protein LOC102666817 isoform X9
	AX-177639176	Aradu.A08	27218061
	AX-147232711	Aradu.A09	10067159	Aradu.J0FE9	Aradu.A09:10058581..10068657	transforming growth factor-beta receptor-associated protein 1 homolog isoform X1 [Glycine max]; IPR000547 (Clathrin, heavy chain/VPS, 7-fold repeat), IPR001180 (Citron-like), IPR011047 (Quinonprotein alcohol dehydrogenase-like superfamily), IPR019452 (Vacuolar sorting protein 39/Transforming growth factor beta receptor-associated domain 1), IPR019453 (Vacuolar sorting protein 39/Transforming grow…
	AX-147232869	Aradu.A09	13757145	Aradu.TJL9X	Aradu.A09:13752411..13758989	seed linoleate 9S-lipoxygenase; IPR000907 (Lipoxygenase), IPR008976 (Lipase/lipooxygenase, PLAT/LH2), IPR027433 (Lipoxygenase, domain 3); GO:0005506 (iron ion binding), GO:0005515 (protein binding), GO:0016165 (linoleate 13S-lipoxygenase activity), GO:0046872 (metal ion binding), GO:0055114 (oxidation-reduction process)
	AX-147233103	Aradu.A09	21103172	Aradu.A3JK2	Aradu.A09:21099792..21103930	enolase-phosphatase E1-like isoform X4 [Glycine max]
	AX-147234145	Aradu.A09	111669089	Aradu.HTQ6U	Aradu.A09:111666362..111669976	Protein phosphatase 2C family protein; IPR001932 (Protein phosphatase 2C (PP2C)-like domain), IPR008984 (SMAD/FHA domain), IPR015655 (Protein phosphatase 2C); GO:0003824 (catalytic activity), GO:0005515 (protein binding)
	AX-147234169	Aradu.A09	112100894	Aradu.CXW2P	Aradu.A09:112097598..112121250	cysteine-rich RLK (RECEPTOR-like protein kinase) 26; IPR002902 (Gnk2-homologous domain), IPR011009 (Protein kinase-like domain), IPR013320 (Concanavalin A-like lectin/glucanase, subgroup); GO:0004672 (protein kinase activity), GO:0005524 (ATP binding), GO:0006468 (protein phosphorylation)
	AX-147236746	Aradu.A10	102457628	Aradu.XU5YD	Aradu.A10:102456909..102468964	UDP-Glycosyltransferase superfamily protein; IPR002213 (UDP-glucuronosyl/UDP-glucosyltransferase); GO:0008152 (metabolic process)
FD
	AX-176821233	Aradu.A02	243236	Aradu.P4SDG	Aradu.A02:243232..247494	Ubiquitin-protein ligase, PUB52 n=1 Tax=Selaginella moellendorffii RepID=D8T750_SELML; IPR011009 (Protein kinase-like domain), IPR013083 (Zinc finger, RING/FYVE/PHD-type)
	AX-176791481*	Aradu.A02	245638	Aradu.P4SDG	Aradu.A02:243232..247495	Ubiquitin-protein ligase, PUB52 n=1 Tax=Selaginella moellendorffii RepID=D8T750_SELML; IPR011009 (Protein kinase-like domain), IPR013083 (Zinc finger, RING/FYVE/PHD-type)
	AX-147239897	Aradu.A02	411069	Aradu.R53NR	Aradu.A02:409588..411543	A. duranensis uncharacterized protein LOC100781148 isoform X2; uncharacterized LOC112730604 [ Arachis hypogaea (peanut) ]Arachis duranensis uncharacterized LOC107472514 (LOC107472514), mRNA
	AX-147212902*	Aradu.A02	4341479	Aradu.UV8L7	Aradu.A02:4340844..4342187	Basic helix-loop-helix (bHLH) DNA-binding family protein; IPR011598 (Myc-type, basic helix-loop-helix (bHLH) domain), IPR025610 (Transcription factor MYC/MYB N-terminal)
	AX-176820714	Aradu.A02	4455874	Aradu.Q8BX0	.Aradu.A02:4,429,327..4,432,760	ALG-2 interacting protein X-like [Glycine max]; IPR004328 (BRO1 domain)
	AX-147214216	Aradu.A02	77261808	Aradu.0H6QQ	Aradu.A02:77258968..77266703	Pentatricopeptide repeat (PPR) superfamily protein; IPR002885 (Pentatricopeptide repeat)
	AX-147214219	Aradu.A02	77317416	Aradu.ZPP4Z	Aradu.A02:77316299..77318404	Glutathione S-transferase family protein; IPR010987 (Glutathione S-transferase, C-terminal-like), IPR012336 (Thioredoxin-like fold); GO:0005515 (protein binding)
	AX-147215315	Aradu.A03	604123	Aradu.EI4LZ	Aradu.A03:602999..604409	Phospholipid:diacylglycerol acyltransferase
	AX-147216067	Aradu.A03	13521081	Aradu.G6U9L	Aradu.A03:13520647..13525212	Acid phosphatase/vanadium-dependent haloperoxidase-related protein
	AX-176797088	Aradu.A03	24764385
	AX-147218403*	Aradu.A03	130940303	Aradu.PK7XR	Aradu.A03:130938707..130945701	UDP-N-acetylglucosamine pyrophosphorylase n=2 Tax=Pseudozyma RepID=M9LZ13_PSEA3; IPR002618 (UTP--glucose-1-phosphate uridylyltransferase)
	AX-147218409*	Aradu.A03	130991357	Aradu.0MW4L	Aradu.A03:130988512..130992147	Pentatricopeptide repeat (PPR) superfamily protein; IPR002885 (Pentatricopeptide repeat)
	AX-147218410*	Aradu.A03	130991558	Aradu.0MW4L	Aradu.A03:130988512..130992147	Pentatricopeptide repeat (PPR) superfamily protein; IPR002885 (Pentatricopeptide repeat)
	AX-147219921	Aradu.A04	39354328	Aradu.P5PIT	Aradu.A04:39354056..39358311
	AX-147219928	Aradu.A04	39857744	Aradu.TI91L	Aradu.A04:39855698..39857927	serine/threonine-protein phosphatase 7 long form homolog [Glycine max]; IPR019557 (Aminotransferase-like, plant mobile domain)
	AX-147219931	Aradu.A04	39912851	Aradu.49RNW	Aradu.A04:39901698..39914742	Nck-associated-like protein
	AX-147248716	Aradu.A04	119754433
	AX-176805054	Aradu.A06	23615038
	AX-176797098	Aradu.A06	25198322	Aradu.S13QQ	Aradu.A06:25318704..25322833	NAC domain protein
	AX-147226305	Aradu.A06	105157006	Aradu.JP5P4	Aradu.A06:105155749..105159153	Protein phosphatase 2A regulatory B subunit family protein;
	AX-147226325*	Aradu.A06	105436501	Aradu.2AQ0S	Aradu.A06:105433656..105441174	carbon catabolite repressor-like protein
	AX-147226566	Aradu.A06	109117159	Aradu.R5NW6	Aradu.A06:109114816..109118210	BEL1-like homeodomain protein 3-like isoform X2
	AX-147228338*	Aradu.A07	45890646	Aradu.N0WNK	Aradu.A07:45887576..45891215	dnaJ homolog subfamily C member 14-like
	AX-147228339*	Aradu.A07	45891059	Aradu.N0WNK	Aradu.A07:45887576..45891216	dnaJ homolog subfamily C member 14-like
	AX-176798047*	Aradu.A08	10219119
	AX-177640526*	Aradu.A08	17661003
	AX-147230302	Aradu.A08	22844643	Aradu.U7SFR	Aradu.A08:22844381..22846217	uncharacterized protein LOC102666817 isoform X9
	AX-177643835	Aradu.A08	37559698
	AX-147259250	Aradu.A08	44503020	Aradu.LJ2UC	Aradu.A08:44501171..44505993	terpene synthase 21; IPR008949 (Terpenoid synthase)
	AX-147233206	Aradu.A09	29918195
	AX-147262070	Aradu.A09	116624649
	AX-176802683	Aradu.A09	116676384	Aradu.EHA06	Aradu.A09:116658571..116662072	zinc finger CCCH domain-containing protein 14
	AX-147237008*	Aradu.A10	106303151	Aradu.BUY04	Aradu.A10:106300942..106303793	C2 calcium/lipid-binding and GRAM domain containing protein
* Statistically significant SNPs commonly detected for LLC (p < 0.001) and FD (q < 0.05).
