# Supplementary material for: Genetic diversity, disease resistance, and environmental adaptation of Arachis duranensis L.: New insights from landscape genomics
Source: PLoS One. 2024 Apr 16;19(4):e0299992. doi: 10.1371/journal.pone.0299992 (PMC11020403; doi:10.1371/journal.pone.0299992)
Supplement: S4 Table — (XLSX) [file pone.0299992.s006.xlsx]

## Sheet: Sheet1
S4 Table. Disease scores for ELS and LLS.
Accession Number	Sample Name	Early leaf spot lesion counts	Late leaf spot lesion counts	Final defoliation rating	Early leaf spot lesion counts	Late leaf spot lesion counts	Final defoliation rating
		2017			2018
PI 497264	ScVa 21766	0.3	1.1	2	0.4	0.8	2
PI 468324	GKBSPSc 30078	0	0.9	2	0	1.1	2
PI 219823	K 7988	2	3.2	3.5	1.8	3.6	4
PI 468200	GKBSPSc 30064	2.6	1.5	4	2.7	1.8	4
PI 497267	KSSc 38903	6.1	2.2	4	5.9	1.9	4
PI 468319	GKBSPSc 30073	0.6	2.3	2	0.7	2.1	2
PI 468197	GKBSPSc 30060	0.8	2.5	2	0.9	2.4	2
PI 475846	GKBSPSc 30071	0.9	2.8	2.5	1.2	3	2.5
PI 468321	GKBSPSc 30075	0.9	3.1	3	1.1	2.8	3
PI 475886	KSBScC 36006	0	3.1	3	0	2.9	3
PI 475847	GKBSPSc 30072	0.7	3	2.5	0.4	3.2	2.5
PI 475887	KSSc 36036	4.5	3	4	4.8	3.2	4
PI 475844	GKBSPSc 30069	0	3.1	2.5	0	3.4	2.5
PI 688950	DEW 1268	0	3.1	3	0	3.5	3
PI 686980	DEW 1270	0.2	3.2	3.5	0.4	3.4	3.5
PI 497484	KSSc 38902	0.5	3.5	3	0.7	3.2	3.5
PI 688951	DEW 1274	0	4.2	4	0	3.8	4
PI 468198	GKBSPSc 30061	1.7	4.1	4	2.1	4.7	4
PI 688953	WiSVgJsQ 1507	0	4.6	3	0	4.4	3
PI 262133	GKP 10038 s.l.	0.8	4.2	3	0.7	4.8	3
PI 262133	GKP 10038 l.l.	1.8	4.2	2.5	1.6	4.8	3
PI 688952	WiSVgJsQ 1506-W	0.2	5	3.5	0.6	4.8	3.5
PI 497270	KSSc 38906	0.8	4.8	3	0.9	5.2	3
PI 666083	WiSVg 1510-A	0	4.8	4	0	5.2	4
PI 497265	ScVa 21767	0.9	6.5	4	1.2	6.8	4
PI 468201	GKBSPSc 30065	0	8.9	5.5	0	9.7	6
PI 468202	GKBSPSc 30067	0	9.6	6	0	10.2	6
PI 497268	KSSc 38904	1.4	9.6	4.5	1.6	11.4	5
A. hypogaea*	cv. Georgia-14N	1.8	26.5	8	2.1	28.4	8
A. hypogaea*	cv. Georgia-12Y	1.2	22.3	8	1.4	21.6	8
A. hypogaea*	cv. Georgia-06G	7.6	15.7	7.5	8.2	14.8	7.5
A. hypogaea*	cv. Georgia-09B	13.8	31.2	8	14.2	28.7	8.5
A. hypogaea*	cv. Georgia-13M	1.9	28.3	7	2.1	30.2	7.5
A. hypogaea*	cv. TufRunner 511	2.2	44.5	8.5	1.8	48.9	8.5
* Disease scores from corresponding reference [23].
